# Supplementary material for: Synergistic Design of ZnCo-MnO@NPC Cathode and ZIF-8@Zn Anode for High-Performance Aqueous Zinc-Ion Batteries
Source: Molecules. 2026 Apr 26;31(9):1429. doi: 10.3390/molecules31091429 (PMC13164788; doi:10.3390/molecules31091429)
Supplement: Supplementary file 1 [file molecules-31-01429-s001.zip]

Archive with 1 entries (1 files):
- molecules-4201949-supplementary.pdf
